# Supplementary material for: Enterococcus faecium are associated with the modification of gut microbiota and shrimp post-larvae survival
Source: Anim Microbiome. 2021 Dec 24;3:88. doi: 10.1186/s42523-021-00152-x (PMC8710032; doi:10.1186/s42523-021-00152-x)
Supplement: Supplementary file 2 — Additional file 2: Ko pathways of cluster A. [file 42523_2021_152_MOESM2_ESM.xlsx]

## Sheet: Cluster A
Survival	SH	SH	SH	SH	SH	SH	SL	SL	SL	SL	SL	SL	SL	SL	SL	SL	SH	SH	SH	SL	SL	SL	SH	SH	SH	SH	SH	SH	SL	SL	SL	SL	SL	SL	SL	SL	SH	SH	SH	SL	SL	SL	SH	SH	SH	SH	SH	SH	SH
Treatment	CK1	CK1	CK1	CK1	CK1	CK1	CK1	CK1	CK1	CK1	CK1	CK1	CK1	CK1	CK1	CK1	CK1	CK1	CK1	CK2	CK2	CK2	CK2	CK2	CK2	CK2	CK2	CK2	CK2	CK2	CK2	CK2	CK2	CK2	CK2	CK2	Tre	Tre	Tre	Tre	Tre	Tre	Tre	Tre	Tre	Tre	Tre	Tre	Tre
pathway	D51SA1L	D51SA1M	D51SA1S	D51SA2L	D51SA2M	D51SA2S	D51SA3L1	D51SA3L2	D51SA3M	D51SA3S	D51SA4L	D51SA4M	D51SA4S	D51SA5L	D51SA5M	D51SA5S	D51SA6L	D51SA6M	D51SA6S	D51SB1L	D51SB1M	D51SB1S	D51SB2L	D51SB2M	D51SB2S	D51SB3L	D51SB3M	D51SB3S	D51SB4L	D51SB4M	D51SB5L	D51SB5M	D51SB5S	D51SB6L	D51SB6M	D51SB6S	D51SE1L	D51SE1M	D51SE1S	D51SE2L	D51SE2M	D51SE2S	D51SE3L	D51SE3M	D51SE3S	D51SE4L	D51SE4M	D51SE4S	D51SE5L
ko04113	0.000349545	0.000343643	0.000338051	0.000429281	0.000442272	0.000426037	0.000358607	0.0003432	0.000351569	0.000347544	0.000375676	0.000367	0.000375605	0.000334824	0.000310035	0.000346504	0.000379659	0.000374055	0.000370825	0.000386119	0.000354243	0.000383708	0.000414268	0.000412733	0.000409661	0.000401648	0.00038913	0.000391048	0.000328526	0.00032845	0.000366047	0.000356444	0.000357603	0.00035031	0.000341263	0.000356079	0.000415456	0.000421032	0.000418049	0.000360457	0.000348027	0.000360574	0.000391678	0.000389194	0.0003899	0.000401511	0.00040271	0.000404605	0.000398991
ko04138	0.000251258	0.000230767	0.000223039	0.000352215	0.00039401	0.000364362	0.000248863	0.000240724	0.000258549	0.000243297	0.000242988	0.000247639	0.000246279	0.000314784	0.000243917	0.000346093	0.000297712	0.000281895	0.000275457	0.000310124	0.000274115	0.000279853	0.000351434	0.000351529	0.00035747	0.000363783	0.000341269	0.000351346	0.00018702	0.00020727	0.000264878	0.000252854	0.000253401	0.000249191	0.00023884	0.000248806	0.000367368	0.00038184	0.0003662	0.000256552	0.000233775	0.000255113	0.000297009	0.00029047	0.000282214	0.000359287	0.000369829	0.000361031	0.000357462
ko04072	0.000169844	0.000214203	0.000146326	0.000217939	0.000240907	0.00022483	0.000144948	0.000143402	0.000173322	0.000164261	0.00018438	0.00018428	0.000168484	0.000201886	0.0001896	0.000187873	0.00022127	0.00021923	0.000197819	0.000177726	0.000152465	0.000160266	0.000165765	0.000167088	0.000157045	0.00023466	0.000222873	0.000215757	0.000163982	0.000175342	0.000154702	0.000144931	0.000167227	0.000148521	0.000155924	0.00015495	0.000264313	0.000277498	0.000272249	0.000166763	0.000144325	0.000165884	0.000170014	0.00017097	0.000176464	0.000266437	0.00026699	0.000262305	0.000208058
ko04016	0.000126188	0.000129757	0.000105668	0.000144737	0.000155217	0.000149802	0.000131034	0.000124571	0.00013321	0.00013286	0.000162933	0.000158885	0.000157648	0.00014773	0.000131623	0.00015476	0.0001436	0.000138392	0.000134599	0.00013627	0.000120078	0.000129469	0.000130308	0.000129712	0.000136978	0.000150789	0.000148713	0.000147912	0.000119839	0.000131786	0.000117781	0.000108964	0.000115582	0.000111959	0.0001062	0.000108432	0.000153696	0.000162761	0.000157417	0.00012553	0.000102482	0.00012175	0.000123404	0.000127835	0.000121157	0.000149716	0.000155005	0.000147342	0.000138831
ko05231	0.000170283	0.000215375	0.000155954	0.000218325	0.000241096	0.000225294	0.000146129	0.000148146	0.000175124	0.000164821	0.000186853	0.000186031	0.000170807	0.000202716	0.000190888	0.000188206	0.000221457	0.000219634	0.000198196	0.000177928	0.000162437	0.000160395	0.000165828	0.000167241	0.000157122	0.000234701	0.0002229	0.000215818	0.000165241	0.000180584	0.000155613	0.000151817	0.000170868	0.000152199	0.000162347	0.000158415	0.000264335	0.000277521	0.000272295	0.000167446	0.000154529	0.000171814	0.000170024	0.000171109	0.000176542	0.000266467	0.000267021	0.000262336	0.000208089
ko05034	0.000465576	0.00055018	0.000416055	0.000444143	0.000472538	0.000455765	0.000456954	0.000450821	0.000500833	0.000512522	0.000484849	0.000459189	0.000411763	0.000576616	0.000505204	0.000517515	0.000382434	0.000388342	0.000373852	0.000471099	0.00040984	0.000444762	0.000417087	0.00041746	0.000399664	0.000441949	0.000416182	0.00043827	0.000445593	0.000472951	0.000431061	0.000399108	0.000460399	0.000464412	0.000383366	0.000436346	0.000516981	0.000485364	0.000510422	0.000485765	0.000427109	0.00046268	0.000439389	0.000400405	0.00041902	0.000472605	0.000478296	0.000465582	0.000506202
ko05030	0.00267814	0.00271208	0.00238066	0.00334077	0.00352047	0.00341472	0.00264393	0.00261588	0.00276961	0.00270604	0.00286395	0.00296024	0.00293065	0.00301618	0.00285298	0.00308858	0.00357134	0.00345703	0.00336196	0.00285764	0.00246107	0.00267842	0.00323125	0.00324812	0.00331239	0.00357742	0.00353918	0.00347684	0.00282738	0.0027279	0.00290419	0.00271449	0.00281162	0.00265338	0.00289525	0.00291355	0.00358114	0.00374642	0.00364634	0.00287079	0.00253317	0.00275613	0.00298131	0.00306433	0.00293169	0.00373335	0.00381746	0.00370264	0.00346467
ko05031	0.00245778	0.00240946	0.00238982	0.00269139	0.00276461	0.00269497	0.00245033	0.00241551	0.00247522	0.0024861	0.00244258	0.00249615	0.00250244	0.0026034	0.00254504	0.00264249	0.00253268	0.00251747	0.00250914	0.00257291	0.00251161	0.00253784	0.00264432	0.00266006	0.00263935	0.00262257	0.00256017	0.00259037	0.00248255	0.00243702	0.00255644	0.00254425	0.0025811	0.00261822	0.00252017	0.00255731	0.00270581	0.00272136	0.00269212	0.00248593	0.00247995	0.00253389	0.00249596	0.00249583	0.00252661	0.00265489	0.00264752	0.002668	0.00265469
ko05418	0.00772647	0.00757313	0.00759673	0.00800867	0.00806415	0.00803801	0.00762076	0.00758854	0.0076807	0.0076306	0.00775648	0.00778341	0.00782386	0.00765663	0.00759149	0.00777165	0.00790879	0.00789998	0.0079016	0.00795695	0.00771546	0.00795648	0.00797726	0.00796909	0.00795367	0.00790325	0.00787613	0.00786058	0.00775004	0.00762987	0.0078436	0.00775349	0.00780681	0.00769112	0.00782448	0.007824	0.0080778	0.00809241	0.00804779	0.00770617	0.00756888	0.00765894	0.00782986	0.00772999	0.00783304	0.00807595	0.0080577	0.00808546	0.00793128
ko05100	2.91e-05	3.7e-05	2.51e-05	5.89e-05	7.28e-05	7.72e-05	1.38e-05	1.65e-05	2.51e-05	1.14e-05	5.6e-05	5.21e-05	5.23e-05	1.17e-05	1.38e-05	1.2e-05	0.000124821	0.000114737	9.31e-05	3.64e-05	3.8e-05	2.17e-05	7.45e-06	6.17e-06	8.87e-06	0.000109437	0.000109764	9.41e-05	4.65e-06	7.75e-06	1.48e-05	1.89e-05	1.82e-05	2.77e-05	3.55e-05	2.94e-05	0.000134891	0.000155637	0.000149241	1.69e-05	2.15e-05	2.22e-05	1.91e-05	2.98e-05	2.18e-05	0.000123237	0.000131368	0.000116704	4.4e-05
ko00290	0.000175067	0.000231523	0.00015271	0.000219187	0.000241962	0.000225591	0.00015312	0.00015264	0.000186444	0.000176509	0.000198404	0.000195857	0.000175983	0.000218004	0.000206556	0.000197201	0.000222777	0.000221533	0.000198944	0.000181345	0.000156023	0.000162978	0.000168024	0.000169468	0.000158669	0.000235736	0.000224206	0.000216882	0.000176946	0.000192236	0.000160628	0.000149417	0.00017497	0.000153019	0.000161691	0.000159203	0.000265606	0.000278608	0.000273787	0.00017873	0.000152358	0.000173357	0.000175534	0.000175565	0.000181646	0.000271024	0.00027176	0.000265892	0.00021198
ko00340	0.000121251	0.000169832	0.000109133	0.000140051	0.000158702	0.000145549	0.000107696	0.000114837	0.000138353	0.000129652	0.000136176	0.00012654	0.000107529	0.000155387	0.000128735	0.000131383	0.000133816	0.000140872	0.000124734	0.000121382	0.000100004	0.000106559	0.000125566	0.000126328	0.000117351	0.00014757	0.000137636	0.0001369	0.000108789	0.000126707	0.000123207	0.000111682	0.000129465	0.000108227	0.000132517	0.000127188	0.000158815	0.000165704	0.000156506	0.000132534	0.000102072	0.000108776	0.00013165	0.000118711	0.000126659	0.000177927	0.000184064	0.000172263	0.000141989
ko00332	0.000169844	0.000214203	0.000146326	0.000217939	0.000240907	0.00022483	0.000144948	0.000143402	0.000173322	0.000164261	0.00018438	0.00018428	0.000168484	0.000201886	0.0001896	0.000187873	0.00022127	0.00021923	0.000197819	0.000177726	0.000152465	0.000160266	0.000165765	0.000167088	0.000157045	0.00023466	0.000222873	0.000215757	0.000163982	0.000175342	0.000154702	0.000144931	0.000167227	0.000148521	0.000155924	0.00015495	0.000264313	0.000277498	0.000272249	0.000166763	0.000144325	0.000165884	0.000170014	0.00017097	0.000176464	0.000266437	0.00026699	0.000262305	0.000208058
ko00965	0.000484361	0.000493437	0.000433003	0.000510535	0.000555104	0.000538947	0.00044182	0.000428805	0.000459088	0.000450655	0.000642168	0.000617109	0.00061467	0.00046337	0.000399066	0.000465013	0.000637377	0.000626919	0.000582382	0.000456977	0.000481332	0.0004421	0.000441424	0.000446377	0.000452396	0.000616159	0.000608454	0.000593665	0.000435306	0.000483467	0.000422101	0.000407885	0.000426001	0.00042953	0.000421137	0.000429894	0.000625038	0.000665015	0.000642436	0.000438616	0.000433076	0.000474392	0.000453982	0.000489936	0.000460913	0.000618645	0.00064453	0.000611608	0.000506851
ko00901	0.000463247	0.000500362	0.00042629	0.000486719	0.000549411	0.00052035	0.000384987	0.000378248	0.000431249	0.000414784	0.00062344	0.00059613	0.000583312	0.00046055	0.000393259	0.000454424	0.000602145	0.000602558	0.000539888	0.000416874	0.00043758	0.000387375	0.000429368	0.000427916	0.000425572	0.000613138	0.000587916	0.000583167	0.00040697	0.000461326	0.00037461	0.000366038	0.000399434	0.000486567	0.000408007	0.000403178	0.000629741	0.000671954	0.000640897	0.000392146	0.000402491	0.000431528	0.000444207	0.000478271	0.000456448	0.000623132	0.000650371	0.000615704	0.000505648
ko00525	0.000314159	0.000345778	0.000305804	0.000411334	0.000464704	0.00042377	0.000271851	0.000282705	0.000320637	0.00028432	0.000388233	0.00037171	0.000363081	0.000358952	0.000285288	0.000360518	0.000380096	0.000373393	0.000345733	0.000334401	0.000339883	0.00030935	0.000368506	0.000367223	0.000360989	0.000438339	0.000408741	0.00041247	0.000268796	0.000315922	0.000288375	0.000288823	0.000302747	0.000276468	0.000277471	0.000270287	0.000446081	0.000472064	0.000447391	0.000305012	0.00030587	0.000321627	0.000345693	0.000346396	0.00034348	0.000453086	0.000470222	0.000451344	0.000387192
ko00040	0.00376017	0.00365927	0.00373711	0.00393271	0.00403162	0.00406133	0.00374072	0.00369126	0.00374911	0.00364283	0.00378349	0.00377191	0.00380395	0.00371397	0.00361584	0.00377795	0.00426769	0.00417183	0.00407881	0.00389775	0.00383848	0.00379482	0.00370758	0.00370528	0.00371572	0.00421912	0.00421804	0.00413691	0.0035212	0.00351468	0.00367631	0.003672	0.0035993	0.00363066	0.00362537	0.00363526	0.00439982	0.00450618	0.00447653	0.00373711	0.00373168	0.00375478	0.00375449	0.0037339	0.0037475	0.00425867	0.00430124	0.00424231	0.00379886
ko00720	0.0001699	0.000214314	0.00014638	0.000217982	0.000240999	0.000224903	0.000145054	0.000143441	0.000173333	0.000164279	0.000184462	0.000184418	0.000168692	0.000201925	0.0001896	0.000187883	0.000221294	0.000219253	0.000197819	0.000177914	0.000152804	0.000160561	0.000165844	0.000167196	0.00015712	0.00023466	0.000222894	0.000215774	0.000164565	0.000175495	0.000154821	0.00014502	0.000167303	0.000148793	0.000155982	0.000154997	0.000264313	0.000277526	0.000272263	0.000166786	0.000144325	0.000165909	0.000170014	0.000170995	0.000176464	0.000266468	0.00026699	0.000262305	0.000208101
ko00910	0.00399821	0.00405073	0.00386057	0.00432747	0.00444637	0.00434495	0.00393343	0.00388185	0.0039611	0.00398894	0.00417741	0.00414524	0.00413239	0.0040601	0.00386159	0.00412154	0.00414212	0.00410998	0.0040598	0.00412713	0.00399215	0.00409147	0.00415219	0.00415198	0.00418916	0.00425602	0.00419121	0.00420706	0.00377948	0.00384603	0.00399112	0.00392058	0.00397936	0.00402972	0.003867	0.00395241	0.00436647	0.00443041	0.00439836	0.00400738	0.00389171	0.00401187	0.00404535	0.00408396	0.00402791	0.0042469	0.00428742	0.00423861	0.00423632
ko00130	0.000677944	0.000707882	0.000650611	0.000778592	0.000841391	0.000810931	0.000677282	0.000644251	0.00067849	0.000673022	0.000814553	0.000810628	0.000810669	0.000701637	0.000655199	0.000716197	0.000910274	0.000896722	0.000838901	0.000642366	0.000653415	0.000601869	0.000663135	0.000671522	0.000673704	0.00087178	0.000855337	0.000830548	0.00060485	0.000656176	0.000627344	0.000632505	0.000644335	0.000626035	0.000658319	0.000657294	0.000907165	0.00096591	0.000930793	0.000635517	0.000660024	0.0006488	0.000655194	0.000693097	0.000669575	0.000897755	0.000923831	0.000887983	0.000735615
ko00253	0.000190251	0.000211611	0.000164375	0.000216522	0.000224182	0.000212613	0.000160442	0.000157214	0.000175553	0.000163915	0.000163267	0.000164966	0.000160148	0.00020176	0.000189646	0.000199874	0.000186451	0.000187482	0.00018032	0.000192078	0.000148345	0.000182387	0.000190895	0.000188895	0.000185909	0.000197527	0.000194112	0.000190396	0.000185964	0.000168232	0.000173286	0.000159029	0.000169172	0.000145763	0.00013921	0.000140662	0.000208462	0.000213132	0.000212752	0.000194893	0.000156256	0.00017113	0.000204547	0.000199315	0.000199539	0.000204937	0.000204568	0.000204633	0.000190115
ko01051	0.00011589	0.000105799	0.000141776	0.000143089	0.000155961	0.000149289	0.000103626	0.000113606	0.000109451	9.81e-05	0.000127453	0.000118328	0.000123043	9.35e-05	6.48e-05	9.93e-05	0.000150419	0.00014812	0.000141432	0.000127416	0.000152578	0.000123064	0.000140368	0.000140472	0.000140469	0.000152909	0.000147954	0.000146496	8.57e-05	9.25e-05	0.000114777	0.000129259	0.000115232	0.000110449	0.000125408	0.000118677	0.000156358	0.000162366	0.000157467	0.000110154	0.000134737	0.000117783	0.000135753	0.000129587	0.000128895	0.000155971	0.000161691	0.000157052	0.000140638
ko01055	9.75e-05	0.000104183	8.18e-05	0.000135259	0.000152738	0.000140052	6.81e-05	6.89e-05	8.23e-05	7.06e-05	8.42e-05	8.65e-05	8.35e-05	0.000105634	7.72e-05	0.000110674	0.000117985	0.00011435	0.000106254	0.000108759	8.35e-05	9.63e-05	0.000110565	0.000109523	0.000110179	0.000138522	0.000131129	0.000129164	7.32e-05	6.56e-05	8.54e-05	8.02e-05	8.3e-05	6.73e-05	6.8e-05	6.78e-05	0.000147794	0.000157068	0.00015055	9.04e-05	6.99e-05	8.15e-05	0.000106024	0.000103838	0.000100434	0.000142683	0.000147416	0.000141995	0.000118007
ko04964	0.000122804	0.000112461	0.000146665	0.000154629	0.000169376	0.000159336	0.000104386	0.000114503	0.000111915	9.93e-05	0.000129256	0.000119683	0.000124869	9.49e-05	6.58e-05	0.00010012	0.000157471	0.000157978	0.000149444	0.000130632	0.000153864	0.000126134	0.000149714	0.000150068	0.000144617	0.000161138	0.000152696	0.000152099	8.65e-05	9.35e-05	0.000119722	0.00013478	0.000123326	0.000113978	0.0001309	0.000124641	0.000166291	0.000171432	0.000165723	0.000111715	0.000136391	0.000119928	0.000146104	0.000137623	0.000142161	0.000168429	0.000172732	0.000170404	0.000148952
ko04213	0.00106104	0.00116996	0.00110006	0.00108925	0.00115185	0.00111245	0.00108376	0.00109678	0.00113533	0.00113328	0.00121736	0.00117584	0.00113354	0.00124102	0.0011144	0.00118495	0.00107006	0.00106998	0.00103248	0.00104531	0.00111444	0.0010027	0.00104464	0.00105215	0.00104217	0.00111603	0.00108063	0.00110094	0.00104441	0.00113551	0.00101676	0.00103885	0.00107283	0.00107768	0.00103182	0.00105614	0.00118479	0.00118254	0.00118261	0.0010799	0.00114101	0.00111632	0.00103586	0.00102176	0.00101624	0.00114663	0.00117135	0.00113701	0.00114803
ko04728	0.00175163	0.00163914	0.00167002	0.00189282	0.00193742	0.00193726	0.00174076	0.00171047	0.00172621	0.00170808	0.00179911	0.00180884	0.00184281	0.00171017	0.00171096	0.00178576	0.0020269	0.0019797	0.00194484	0.00186624	0.0017862	0.00182498	0.00184319	0.00184528	0.00184584	0.00200381	0.00199361	0.00197269	0.00166553	0.0016636	0.00177825	0.00175144	0.00174869	0.00184548	0.00173605	0.00175139	0.00209767	0.00212676	0.00211904	0.00176711	0.0017346	0.00178414	0.00182677	0.0018221	0.00183131	0.00202043	0.00203307	0.00202795	0.00189977
ko04726	0.00200712	0.00209185	0.00224911	0.00227666	0.00245288	0.00230865	0.00204088	0.00211667	0.00212098	0.00207845	0.00230679	0.00222939	0.00222386	0.00218906	0.00192582	0.00214572	0.00222346	0.00227067	0.00214917	0.0019619	0.00236238	0.00185206	0.00228367	0.00230286	0.00223148	0.0023633	0.00222598	0.00229283	0.00188873	0.00212589	0.00201566	0.0021666	0.00214858	0.00227542	0.00234788	0.00227314	0.00236306	0.0024137	0.00233042	0.00192737	0.00229374	0.00217034	0.00214666	0.00215474	0.0021657	0.0024374	0.00248059	0.00243624	0.00234595
[truncated: 8 more columns]
