# Supplementary material for: Enterococcus faecium are associated with the modification of gut microbiota and shrimp post-larvae survival
Source: Anim Microbiome. 2021 Dec 24;3:88. doi: 10.1186/s42523-021-00152-x (PMC8710032; doi:10.1186/s42523-021-00152-x)
Supplement: Supplementary file 3 — Additional file 3: OTUs from major modules. [file 42523_2021_152_MOESM3_ESM.xlsx]

## Sheet: module51
OTU ID	D51SA1L	D51SA1M	D51SA1S	D51SA2L	D51SA2M	D51SA2S	D51SA3L1	D51SA3L2	D51SA3M	D51SA3S	D51SA4L	D51SA4M	D51SA4S	D51SA5L	D51SA5M	D51SA5S	D51SA6L	D51SA6M	D51SA6S	D51SB1L	D51SB1M	D51SB1S	D51SB2L	D51SB2M	D51SB2S	D51SB3L	D51SB3M	D51SB3S	D51SB4L	D51SB4M	D51SB5L	D51SB5M	D51SB5S	D51SB6L	D51SB6M	D51SB6S	D51SE1L	D51SE1M	D51SE1S	D51SE2L	D51SE2M	D51SE2S	D51SE3L	D51SE3M	D51SE3S	D51SE4L	D51SE4M	D51SE4S	D51SE5L
OTU3566	0	0	0	0	0	0	3	1	2	1	0	0	0	0	0	1	0	0	0	0	0	0	1	0	0	2	0	0	0	0	0	0	0	0	0	0	0	0	0	1	0	0	0	1	1	1	0	0	0
OTU4369	0	0	0	0	0	0	3	1	0	1	0	0	0	0	0	0	0	1	0	0	0	0	0	0	0	0	0	0	2	9	0	0	0	0	0	0	0	0	0	0	2	0	1	0	0	1	0	0	0
OTU44	0	0	0	0	0	0	5	4	2	4	0	0	0	0	0	0	0	0	1	0	1	2	0	0	0	0	0	0	4	1	0	0	0	0	1	0	0	0	1	0	0	0	1	1	1	0	0	1	0
OTU262	0	0	0	0	0	0	2	6	1	2	0	0	0	0	0	0	0	0	0	0	0	0	0	0	0	0	0	0	0	0	0	1	1	1	1	2	0	0	0	1	4	3	0	0	0	0	0	0	0
OTU3368	0	0	0	0	0	0	4	2	1	4	0	0	0	0	0	0	0	1	0	0	0	0	0	0	0	0	1	0	0	0	0	0	0	0	0	0	0	0	0	6	0	0	1	0	0	0	0	1	0
OTU3	0	0	0	0	0	0	1	1	0	2	0	0	0	0	0	0	0	0	0	0	0	0	0	0	0	0	0	0	0	0	0	0	0	1	0	1	0	0	0	0	1	0	0	0	0	0	0	0	0
OTU1590	0	0	0	0	0	0	1	1	0	3	0	0	0	1	0	0	0	0	0	1	4	3	0	0	0	0	0	0	6	19	0	0	1	11	5	13	0	0	0	0	0	3	0	0	0	0	0	0	0
OTU6044	0	1	0	0	0	0	2	2	3	1	0	0	0	1	0	0	0	0	0	0	3	1	1	1	1	0	0	0	0	0	0	0	0	1	1	1	0	0	0	1	0	0	0	0	0	0	0	0	0
OTU2481	1	0	0	0	0	0	6	3	5	6	0	1	0	0	0	0	0	0	0	2	1	0	0	1	1	0	0	0	0	0	0	0	0	0	0	0	0	0	0	2	0	1	0	0	1	0	0	0	0
OTU3787	0	0	0	0	0	0	2	1	1	3	0	0	0	0	0	0	0	0	0	0	0	1	0	0	0	0	0	0	0	0	0	0	0	0	0	0	0	0	0	0	1	3	0	0	0	0	0	0	0
OTU525	0	0	0	0	0	0	2	1	3	1	0	0	0	0	0	0	0	0	0	0	0	0	0	0	0	0	0	0	0	0	0	0	0	0	0	0	1	0	0	2	0	2	0	0	0	0	0	0	0
OTU1460	0	0	0	0	0	0	2	6	5	1	0	0	0	0	0	0	0	0	1	0	0	0	0	0	0	0	0	0	0	0	0	0	0	0	0	0	0	0	0	2	0	1	0	0	0	0	0	0	0
OTU183	0	0	0	0	0	0	3	1	2	2	0	0	0	0	0	0	0	0	0	0	0	8	0	0	0	0	0	0	26	4	0	0	0	0	0	0	0	0	1	0	0	0	0	0	0	0	0	0	0
OTU3756	0	0	0	0	0	0	1	5	3	4	0	0	0	0	0	0	2	0	0	0	2	5	0	0	0	0	0	0	0	0	2	1	1	1	0	0	0	0	0	0	0	0	0	0	0	0	0	0	0
OTU3123	0	0	0	0	0	0	1	2	1	2	0	0	1	0	0	0	0	0	0	0	0	0	0	0	0	0	0	0	0	0	0	0	3	1	0	0	0	0	0	0	0	1	0	0	0	0	0	0	0
OTU574	0	0	0	0	0	0	1	1	0	4	0	0	0	1	0	0	0	0	0	1	0	0	0	0	0	0	1	0	2	0	0	0	0	2	1	1	0	0	1	0	0	0	0	0	0	0	0	0	0
OTU796	0	0	0	0	0	0	2	1	0	2	0	0	0	0	0	0	0	0	0	0	0	1	0	0	0	0	0	0	0	0	0	0	0	2	1	0	1	0	0	0	0	1	0	0	0	0	0	0	0
OTU3610	0	1	0	0	0	0	3	2	2	4	0	0	0	0	0	0	0	0	0	0	1	0	0	0	0	0	0	0	0	0	1	0	0	0	0	0	0	1	0	0	0	0	0	0	0	0	0	1	0
OTU6146	0	0	0	0	0	0	2	6	2	2	0	0	0	0	0	0	0	0	0	0	0	0	0	1	0	0	0	0	0	0	0	0	0	0	0	0	0	0	0	1	0	0	0	0	0	0	0	1	0
OTU1892	0	0	0	0	0	0	2	1	1	1	0	0	1	0	0	1	0	0	0	0	0	0	0	0	0	0	0	0	0	0	0	0	0	0	0	0	0	0	0	0	1	0	0	0	0	0	0	0	0
OTU3793	0	0	0	0	0	0	6	1	2	1	0	0	0	0	0	0	0	0	0	0	0	0	0	0	0	0	0	0	1	0	0	0	0	0	0	0	0	0	0	1	0	0	0	0	0	0	0	0	0
OTU1853	0	0	0	0	0	0	3	3	2	1	0	0	0	0	0	0	0	0	0	0	0	0	1	1	0	0	0	0	0	0	0	0	0	0	0	0	0	0	0	0	0	0	0	0	0	0	0	0	0
OTU3528	0	0	0	0	0	0	6	2	1	3	0	0	0	0	0	0	0	0	0	2	0	0	0	0	0	0	0	0	0	0	0	0	0	0	0	0	0	0	0	0	0	0	1	0	0	0	0	0	0
OTU4738	0	0	0	0	0	0	1	3	1	2	0	0	0	0	0	0	0	0	0	0	0	0	1	1	0	0	0	0	0	0	0	0	0	0	0	0	0	0	0	0	0	0	0	0	0	0	0	0	0
OTU2806	0	0	0	1	0	0	2	4	4	15	0	0	0	0	2	1	0	0	0	0	0	7	0	0	0	0	0	0	1	1	0	1	4	0	0	1	0	0	0	0	1	1	0	0	0	0	0	0	1
OTU3499	0	0	0	0	0	0	3	5	5	11	0	0	0	0	0	0	0	0	0	0	0	0	0	0	0	0	0	0	0	0	0	0	0	7	8	5	0	0	0	5	16	10	0	0	0	0	0	1	0
OTU569	0	0	0	0	0	0	90	666	58	16	0	0	0	0	0	1	0	0	0	0	0	0	0	0	0	0	0	0	39	67	0	0	0	0	0	0	0	0	0	0	0	0	0	0	0	0	0	0	0
OTU113	0	0	0	0	0	0	5	28	4	1	0	0	0	0	0	0	0	0	0	0	0	0	0	0	0	0	0	0	2	1	0	0	0	0	0	0	0	0	0	0	0	0	0	0	0	0	0	0	0
OTU2476	0	0	0	0	0	0	1	2	3	14	0	1	0	0	0	0	0	0	0	1	0	3	0	0	0	0	0	0	0	3	0	0	4	0	0	0	0	0	0	0	0	0	0	0	0	0	0	0	0
OTU1101	0	0	0	0	0	0	1	1	0	5	0	0	0	0	0	0	0	0	0	0	0	1	1	0	0	0	0	0	0	0	0	0	0	0	1	0	0	1	0	2	2	4	0	0	0	0	0	0	0
OTU1878	0	0	0	0	0	0	3	1	1	3	0	0	0	0	0	0	0	0	0	1	5	1	0	0	0	0	0	0	0	0	2	2	0	3	0	1	0	0	0	0	0	1	0	0	0	0	0	0	0
OTU567	0	0	0	0	0	0	2	2	4	22	0	0	0	0	1	0	0	0	0	1	0	2	0	0	0	0	0	0	0	15	0	0	0	0	0	0	0	0	0	0	0	0	0	0	0	0	0	0	0
OTU2134	0	0	0	0	0	0	1	1	1	11	0	0	0	0	0	0	0	0	0	0	1	2	0	0	0	0	0	0	0	0	0	0	0	0	0	1	0	0	0	0	0	0	0	0	0	0	0	0	0
OTU2861	0	0	0	0	0	0	7	9	5	16	0	0	0	0	0	0	0	0	0	0	0	0	0	0	0	0	0	0	11	5	0	0	0	0	0	0	0	0	0	0	0	0	0	0	0	0	0	0	0
OTU1208	0	0	0	0	0	0	214	110	86	125	0	0	0	12	0	0	0	0	0	1	3	4	0	0	0	0	0	0	22	103	0	0	0	0	0	0	2	0	0	0	0	0	0	0	0	0	0	0	0
OTU387	0	0	0	0	0	0	3	1	1	1	0	0	0	0	0	2	0	0	0	0	0	0	0	1	0	0	0	0	6	5	0	0	0	2	1	2	0	0	0	2	7	8	0	0	1	2	2	2	0
OTU3791	0	0	0	0	1	0	7	11	5	5	0	0	0	0	0	0	0	0	0	0	0	0	0	0	0	0	0	0	20	37	1	0	0	3	1	2	0	0	0	0	1	0	0	0	0	0	0	0	0
[truncated: 10 more columns]

## Sheet: module143
OTU ID	D51SA1L	D51SA1M	D51SA1S	D51SA2L	D51SA2M	D51SA2S	D51SA3L1	D51SA3L2	D51SA3M	D51SA3S	D51SA4L	D51SA4M	D51SA4S	D51SA5L	D51SA5M	D51SA5S	D51SA6L	D51SA6M	D51SA6S	D51SB1L	D51SB1M	D51SB1S	D51SB2L	D51SB2M	D51SB2S	D51SB3L	D51SB3M	D51SB3S	D51SB4L	D51SB4M	D51SB5L	D51SB5M	D51SB5S	D51SB6L	D51SB6M	D51SB6S	D51SE1L	D51SE1M	D51SE1S	D51SE2L	D51SE2M	D51SE2S	D51SE3L	D51SE3M	D51SE3S	D51SE4L	D51SE4M	D51SE4S	D51SE5L
OTU314	1	0	2	3	2	9	2	3	5	4	6	11	15	9	17	11	0	0	0	0	1	1	0	0	1	9	7	3	20	17	6	5	4	1	0	0	2	3	3	2	0	5	1	4	0	0	0	1	1
OTU2688	70	59	87	44	32	39	594	573	476	744	76	72	90	1086	1893	2216	30	18	36	117	166	172	150	128	154	159	76	155	189	98	219	146	174	245	77	101	113	140	94	31	71	77	96	101	141	33	42	58	37
OTU6645	0	0	0	0	0	0	13	9	3	12	0	0	0	5	31	32	0	0	0	0	0	0	0	3	3	1	0	1	0	0	0	1	2	0	0	0	1	0	0	0	0	0	2	0	0	0	0	1	0
OTU6650	0	0	0	0	0	0	1	1	0	1	0	0	0	5	10	14	0	0	0	0	1	0	1	0	1	0	0	0	0	0	3	1	2	0	0	0	0	0	0	1	0	1	0	0	0	0	0	0	0
OTU175	0	0	0	0	0	0	6	5	2	1	0	0	0	1	7	2	0	0	0	0	0	0	0	0	0	0	0	0	1	1	0	0	0	0	0	0	0	0	0	0	0	0	0	0	0	0	0	0	0
OTU625	130	51	103	39	15	23	139	257	110	147	21	16	43	227	259	196	4	2	4	158	326	181	2	2	1	3	3	5	35	4	135	111	229	261	84	81	9	6	10	229	440	507	6	6	8	2	2	12	2
OTU563	2	2	4	1	0	1	6	16	9	9	0	1	0	9	24	4	0	0	0	7	6	5	0	0	0	0	0	0	0	0	7	6	3	7	0	4	0	0	0	7	10	11	0	1	0	1	0	0	1
OTU998	23	6	10	21	16	26	39	40	32	81	77	54	79	672	766	1051	10	9	13	170	132	198	46	38	53	14	10	15	72	116	95	63	87	67	67	68	25	17	27	34	56	74	24	37	47	10	19	18	90
OTU1214	4	0	3	15	5	12	12	8	6	20	25	15	17	32	37	26	3	4	6	12	6	17	31	59	31	22	19	28	11	6	39	44	50	28	40	57	5	8	6	19	18	14	12	20	24	8	19	20	35
OTU903	0	0	0	1	0	0	2	2	6	8	1	0	4	8	8	9	0	0	1	0	0	0	1	0	1	0	1	0	1	1	7	5	8	0	4	2	0	1	2	0	1	2	0	0	1	0	1	1	3
OTU2975	2	0	1	0	2	1	5	9	6	4	8	7	6	9	14	11	1	0	1	2	1	3	2	4	1	1	0	1	11	12	2	0	1	1	1	5	0	1	1	15	2	7	1	1	1	3	3	5	3
OTU888	82	29	64	33	19	46	508	506	510	400	357	236	311	495	605	651	84	32	68	412	348	314	160	152	157	62	44	77	336	601	170	127	195	266	117	115	88	87	90	103	125	284	61	86	109	110	88	90	188
OTU1516	53	22	25	15	14	32	135	150	169	118	103	82	93	143	177	209	24	7	12	67	52	53	57	44	41	60	46	87	47	84	47	33	63	136	32	33	45	29	36	44	45	65	24	34	49	24	15	16	42
OTU7061	2	1	0	0	0	0	4	5	3	2	0	0	0	2	4	6	0	0	0	0	2	0	1	1	2	0	1	1	2	0	0	2	0	0	0	0	0	0	2	1	0	1	1	3	1	2	4	1	3
OTU1294	0	0	0	0	0	0	10	1	3	11	0	0	0	1	1	2	0	0	0	1	1	6	0	0	0	0	0	0	0	0	0	0	0	0	0	0	0	0	0	0	0	1	0	0	0	0	0	0	0
OTU1883	0	0	0	0	0	0	4	2	3	3	0	0	0	23	19	13	0	0	0	1	0	1	0	3	1	0	1	1	0	1	11	8	16	53	46	45	2	0	0	0	1	1	0	3	4	0	1	2	0
OTU992	129	153	235	140	172	208	710	368	228	779	223	399	561	414	575	661	78	78	60	656	348	397	232	339	396	180	261	94	268	357	197	139	72	231	89	190	145	128	85	156	89	203	310	278	87	165	186	125	85
OTU47	6	13	35	23	26	22	225	158	71	269	34	41	61	103	142	184	0	2	0	97	118	115	24	28	41	27	9	11	144	306	53	29	24	31	9	8	30	26	16	10	14	53	36	21	14	14	21	19	4
OTU292	15	15	21	7	1	4	55	45	73	56	43	27	32	79	73	69	9	10	12	55	43	37	21	19	16	3	5	5	62	90	18	8	15	67	53	46	4	2	3	22	27	21	9	23	22	7	6	3	18
OTU51	9	2	2	3	2	8	100	85	83	71	23	25	24	157	280	272	6	3	10	11	8	11	34	29	29	4	9	9	28	21	11	8	23	24	27	20	8	17	8	58	46	39	6	11	10	2	1	3	10
OTU119	11	5	6	25	18	25	146	172	136	156	42	37	25	121	188	153	35	23	53	11	11	27	51	53	62	34	42	44	24	18	51	44	57	53	77	59	27	36	29	100	76	76	10	22	14	33	34	19	154
OTU332	63	24	41	77	58	83	163	132	125	169	106	160	167	154	291	249	45	23	65	100	76	149	119	138	194	24	33	54	127	162	255	269	272	176	223	221	61	49	49	274	214	149	25	43	40	14	9	15	52
OTU1209	6	3	6	5	4	11	16	25	21	32	30	36	26	205	318	331	3	1	4	7	4	7	7	7	7	5	8	8	8	7	2	5	4	22	9	6	7	11	11	91	58	78	56	71	97	45	22	53	64
OTU1544	7	6	4	47	22	30	9	9	10	8	158	166	247	53	108	91	1	3	3	2	2	4	97	75	103	1	1	2	331	377	11	6	11	5	5	2	3	4	4	4	3	8	18	19	17	8	3	10	3
OTU411	5	0	0	10	2	7	43	40	32	32	18	26	12	85	54	68	3	3	7	5	2	8	5	6	8	2	6	1	27	8	12	9	7	124	1	4	5	0	5	12	10	3	3	3	5	5	6	5	1
OTU160	3	5	3	21	11	9	2	8	5	3	58	69	63	17	29	19	1	0	7	8	0	1	12	11	27	1	7	4	80	98	1	7	2	2	1	0	1	0	0	10	3	2	7	6	10	3	9	4	8
OTU1448	0	0	0	0	0	0	1	3	3	2	0	1	0	7	4	16	0	0	0	2	0	0	0	1	0	1	0	0	1	1	2	0	0	0	1	2	0	0	0	2	2	0	1	0	0	0	0	0	0
OTU1499	8	12	9	7	7	8	62	60	143	100	14	24	16	148	293	177	14	17	10	73	73	67	40	48	17	10	14	14	58	57	104	22	86	59	32	42	8	5	8	31	31	36	12	15	10	8	7	10	55
OTU1889	0	0	0	0	0	0	5	1	2	2	1	1	0	10	19	27	0	0	0	0	2	1	1	0	0	0	0	1	0	4	3	1	4	2	0	1	0	1	0	1	2	1	0	0	0	0	0	1	4
OTU3289	7	7	7	13	3	5	28	28	9	52	15	37	39	131	181	156	2	2	1	76	128	153	6	14	3	2	0	0	46	24	70	44	35	44	10	36	0	2	2	6	33	65	1	5	0	0	1	2	0
OTU138	2	1	2	3	1	0	25	39	26	29	22	11	18	40	41	57	0	1	4	3	2	6	2	5	4	1	1	0	18	15	12	8	11	10	6	6	1	1	0	8	2	4	3	2	7	2	3	1	0
OTU3096	0	0	0	1	0	5	240	192	245	273	109	485	374	176	294	331	3	0	11	6	6	21	0	0	0	0	0	1	33	8	2	7	40	20	17	18	0	0	0	3	31	27	3	2	6	0	0	2	0
OTU1393	0	0	0	1	2	1	41	30	48	43	27	131	191	28	55	60	0	1	4	0	3	4	0	0	0	0	0	0	14	5	0	1	11	7	6	4	0	0	1	2	5	5	0	0	3	0	0	2	1
OTU3904	0	0	0	0	0	0	2	4	4	2	0	0	0	6	3	2	0	0	0	0	0	0	0	0	0	0	0	0	0	0	0	0	0	0	0	0	0	0	0	13	76	64	0	0	0	0	0	0	0
[truncated: 10 more columns]

## Sheet: module121
OTU ID	D51SA1L	D51SA1M	D51SA1S	D51SA2L	D51SA2M	D51SA2S	D51SA3L1	D51SA3L2	D51SA3M	D51SA3S	D51SA4L	D51SA4M	D51SA4S	D51SA5L	D51SA5M	D51SA5S	D51SA6L	D51SA6M	D51SA6S	D51SB1L	D51SB1M	D51SB1S	D51SB2L	D51SB2M	D51SB2S	D51SB3L	D51SB3M	D51SB3S	D51SB4L	D51SB4M	D51SB5L	D51SB5M	D51SB5S	D51SB6L	D51SB6M	D51SB6S	D51SE1L	D51SE1M	D51SE1S	D51SE2L	D51SE2M	D51SE2S	D51SE3L	D51SE3M	D51SE3S	D51SE4L	D51SE4M	D51SE4S	D51SE5L
OTU753	22	9	20	82	75	44	0	0	8	0	1	1	0	2	0	0	2	2	2	2	0	2	35	23	23	27	20	43	3	0	3	0	12	7	4	5	47	41	61	2	2	3	50	58	62	7	9	17	5
OTU1283	16	7	16	17	17	26	2	3	2	2	10	9	7	1	1	0	27	49	63	7	19	13	13	7	13	6	3	7	1	1	5	5	9	28	43	53	40	30	45	106	49	47	2	2	3	2	4	3	59
OTU1469	102	40	36	68	34	45	1	0	19	0	30	16	14	0	0	0	29	25	46	3	18	10	236	235	141	100	84	82	0	0	104	146	78	13	11	14	57	67	58	1	1	1	54	88	93	6	25	13	68
OTU2859	116	59	76	108	62	45	0	1	12	0	4	2	1	0	0	0	37	43	41	6	5	10	87	58	34	27	17	19	6	0	28	26	39	43	35	42	20	11	32	10	9	12	90	74	118	0	18	4	43
OTU519	1558	1240	994	1695	1803	1461	26	23	292	23	113	73	119	196	133	94	1814	2202	1998	536	483	524	1431	1323	964	1381	1429	1532	211	36	1693	1738	1716	933	1352	1055	1854	1249	1498	424	242	307	2593	2136	2526	1752	1813	1705	2931
OTU557	10	69	11	0	0	0	0	0	0	0	0	0	0	0	0	0	37	15	4	0	0	0	0	0	0	0	0	0	0	0	0	0	0	0	0	1	2	0	0	0	0	0	0	0	0	0	0	0	0
OTU642	1029	706	599	1559	1723	1421	11	28	330	7	261	186	250	4	3	3	833	885	1008	483	403	377	402	336	356	1093	1014	1065	12	10	837	833	610	1163	2123	1350	643	554	560	2192	979	1352	1427	1764	2293	630	915	931	430
OTU1203	1159	705	609	304	372	406	7	8	94	1	21	13	14	6	6	8	790	816	886	33	26	25	344	263	270	586	609	682	3	5	101	100	174	13	26	21	779	598	652	40	31	42	1092	1307	1732	796	809	960	1607
OTU1299	1060	664	583	198	198	166	111	127	168	76	251	149	197	26	5	10	532	436	693	396	251	292	1561	1411	1183	405	397	487	74	39	831	882	941	519	935	666	165	128	162	106	53	65	345	363	490	313	297	410	75
OTU1386	774	536	440	1643	1927	2508	175	148	616	98	2059	1813	1926	41	8	50	3368	3125	3307	807	676	552	143	92	219	3352	3436	3397	9	102	187	218	282	470	559	352	4392	4261	4074	380	290	343	361	616	564	4190	4034	4094	1235
OTU1210	28	38	14	42	118	63	3	1	19	1	10	21	12	0	0	0	85	66	135	26	15	4	4	9	12	77	88	100	0	0	1	9	2	5	32	5	74	69	87	61	0	6	27	27	42	53	57	104	60
OTU3901	19	11	5	6	19	14	2	2	13	1	7	26	2	0	0	0	24	26	54	8	3	2	2	2	6	15	29	41	0	0	0	4	0	1	10	3	27	32	14	4	0	2	6	10	18	27	26	40	20
OTU732	5	7	3	13	19	16	1	1	10	0	7	4	6	0	0	0	20	13	25	6	5	0	0	1	4	16	27	23	0	1	1	2	1	2	7	3	25	22	21	8	0	1	2	11	6	20	17	20	8
OTU1725	10	5	2	6	11	11	2	2	4	0	4	7	1	0	0	0	13	18	31	5	2	0	1	0	0	13	14	13	0	1	0	0	1	0	3	0	15	17	14	2	0	1	1	4	3	18	17	12	12
OTU575	8	2	2	1	4	3	0	1	1	0	1	8	2	0	0	0	10	5	11	3	2	1	0	0	0	9	14	11	0	0	0	0	0	1	1	1	14	8	16	4	1	0	3	1	1	4	6	6	9
OTU2878	4	3	2	5	6	11	0	0	3	0	4	5	2	0	0	0	10	6	8	2	1	0	2	0	0	9	9	14	0	2	1	2	0	2	2	3	9	13	6	0	0	1	0	3	0	11	12	12	4
OTU5325	3	2	1	2	6	9	1	0	0	1	8	3	4	0	0	0	10	8	11	2	3	0	0	0	0	3	11	8	0	1	1	0	0	1	0	1	8	11	2	3	0	0	1	1	3	13	12	8	2
OTU3060	4	2	0	2	5	5	1	1	6	0	2	8	1	0	0	0	3	4	8	0	0	1	0	0	2	9	6	10	0	0	0	0	0	0	2	0	13	4	7	2	0	0	2	2	1	12	7	14	12
OTU3211	1	2	1	4	10	4	0	0	1	0	0	1	0	0	0	0	1	2	3	1	0	0	2	1	2	4	4	4	0	0	0	0	0	0	0	0	3	5	6	0	0	0	1	3	4	6	2	4	6
OTU1741	1	0	0	2	6	3	0	0	1	0	3	3	1	0	0	0	4	2	4	1	0	0	0	0	1	4	2	5	0	0	0	0	0	1	0	1	9	8	8	0	0	0	1	3	2	8	4	3	1
OTU3953	0	0	0	1	2	3	0	0	0	0	2	2	4	0	0	0	8	4	3	1	0	2	0	0	0	2	2	0	0	1	0	0	0	0	0	1	4	4	6	0	0	0	0	1	2	5	3	8	0
OTU1938	3	0	0	1	2	1	0	0	3	0	1	3	0	0	0	0	4	2	5	0	3	0	0	0	0	1	6	5	0	0	0	0	0	1	0	0	1	5	1	2	0	0	0	0	0	2	2	2	2
OTU42	323	129	167	489	477	498	11	34	83	45	212	142	194	63	51	43	404	624	695	173	100	134	630	665	391	674	616	821	119	38	137	157	233	349	624	536	242	184	194	150	117	115	272	343	444	174	209	229	563
OTU608	121	72	75	28	24	33	14	15	16	12	12	18	21	2	3	1	107	136	157	13	4	11	12	18	7	82	82	67	5	3	38	45	51	6	15	14	45	34	47	3	2	1	60	46	78	29	38	40	34
OTU932	204	119	109	380	398	363	17	25	76	27	72	52	76	35	29	33	187	277	278	80	29	97	359	334	166	256	153	205	29	35	117	132	229	62	126	97	334	256	229	50	39	42	233	194	396	438	347	473	250
OTU1098	146	60	20	14	12	7	3	5	6	1	4	5	1	1	0	0	18	11	31	9	19	12	16	6	9	177	164	218	2	1	14	13	14	5	3	4	16	12	16	5	2	1	38	101	76	23	37	33	24
OTU1119	20	18	16	49	52	30	2	0	5	1	5	3	1	2	1	0	6	3	7	32	35	40	44	36	30	17	3	12	0	0	2	2	11	17	3	20	5	13	6	11	12	7	22	29	24	9	10	7	1
OTU1194	10	25	6	2	2	3	0	0	2	0	1	5	5	0	1	0	14	24	9	2	2	1	5	5	0	12	10	9	1	1	18	7	22	6	2	5	2	3	3	1	1	0	5	9	7	29	27	10	12
OTU3246	21	10	34	114	30	43	1	1	5	3	34	21	39	3	2	5	52	129	97	28	49	55	224	187	122	556	651	803	0	2	40	21	33	129	63	153	0	0	0	2	23	14	333	235	343	421	235	362	66
OTU3559	419	255	375	27	25	15	0	0	2	0	1	0	0	0	1	0	11	12	22	5	11	5	2	4	1	28	16	42	30	20	41	43	58	2	2	5	0	2	0	0	1	0	5	0	1	0	1	0	4
OTU3043	9	4	6	7	3	2	0	0	0	0	0	0	0	0	0	0	2	0	3	1	0	1	0	0	0	0	2	4	4	0	1	0	3	0	2	1	0	0	0	0	0	0	0	0	0	0	0	0	0
OTU1263	30	31	34	69	32	53	1	0	3	0	2	5	10	2	5	2	124	147	45	3	4	5	4	6	5	11	13	7	12	2	5	3	2	20	14	21	28	16	27	3	6	13	16	34	9	61	38	36	123
OTU1360	2	6	4	0	0	0	0	0	0	0	0	1	1	0	0	0	9	15	5	0	0	0	0	0	0	0	0	0	0	0	1	0	0	0	0	0	0	0	0	0	0	0	1	7	0	0	0	0	7
[truncated: 10 more columns]

## Sheet: module77
OTU ID	D51SA1L	D51SA1M	D51SA1S	D51SA2L	D51SA2M	D51SA2S	D51SA3L1	D51SA3L2	D51SA3M	D51SA3S	D51SA4L	D51SA4M	D51SA4S	D51SA5L	D51SA5M	D51SA5S	D51SA6L	D51SA6M	D51SA6S	D51SB1L	D51SB1M	D51SB1S	D51SB2L	D51SB2M	D51SB2S	D51SB3L	D51SB3M	D51SB3S	D51SB4L	D51SB4M	D51SB5L	D51SB5M	D51SB5S	D51SB6L	D51SB6M	D51SB6S	D51SE1L	D51SE1M	D51SE1S	D51SE2L	D51SE2M	D51SE2S	D51SE3L	D51SE3M	D51SE3S	D51SE4L	D51SE4M	D51SE4S	D51SE5L
OTU801	0	0	0	0	0	0	0	1	0	0	11	1	1	0	0	0	0	0	0	3	5	1	0	0	0	0	0	0	236	28	0	0	0	0	0	0	0	0	0	0	0	1	0	0	0	0	0	0	0
OTU48	0	0	0	0	0	0	64	85	40	32	18	14	5	32	9	8	0	0	0	1	13	42	0	0	0	0	0	0	567	182	0	0	0	0	0	0	0	0	2	0	1	0	0	0	0	0	0	0	0
OTU176	0	0	0	0	0	0	1	0	1	1	0	0	0	0	0	0	0	0	0	1	1	39	0	0	0	0	0	0	1	4	0	0	0	0	0	0	0	0	0	0	0	0	0	0	0	0	0	0	0
OTU32	0	0	1	0	0	0	0	0	3	0	0	0	0	1	0	0	0	0	0	0	1	1	0	0	0	0	0	0	27	37	0	0	0	0	0	0	0	0	0	0	1	14	0	0	0	0	0	0	0
OTU991	0	1	0	0	0	0	11	6	2	27	1	2	0	0	0	0	0	0	0	3	6	11	0	0	0	0	0	0	2	6	0	0	2	0	0	0	1	1	0	0	5	3	0	0	0	0	0	0	0
OTU541	0	0	0	0	0	0	0	0	1	0	0	0	0	4	0	0	0	0	0	0	1	1	0	0	0	0	0	0	25	1	0	0	0	0	0	0	0	0	0	0	2	6	0	0	0	0	0	1	0
OTU707	0	0	0	0	0	0	0	0	0	0	1	1	0	15	0	0	0	0	0	2	3	2	0	0	1	0	0	0	15	6	0	0	0	0	0	0	0	0	0	2	1	4	0	0	0	0	0	0	0
OTU1208	0	0	0	0	0	0	214	110	86	125	0	0	0	12	0	0	0	0	0	1	3	4	0	0	0	0	0	0	22	103	0	0	0	0	0	0	2	0	0	0	0	0	0	0	0	0	0	0	0
OTU875	0	0	0	0	0	1	5	3	4	11	1	0	1	1	0	2	0	1	0	2	6	3	0	0	0	0	0	0	1	4	1	0	2	0	0	0	0	0	0	1	1	3	1	2	2	0	0	0	0
[truncated: 10 more columns]

## Sheet: module116
OTU ID	D51SA1L	D51SA1M	D51SA1S	D51SA2L	D51SA2M	D51SA2S	D51SA3L1	D51SA3L2	D51SA3M	D51SA3S	D51SA4L	D51SA4M	D51SA4S	D51SA5L	D51SA5M	D51SA5S	D51SA6L	D51SA6M	D51SA6S	D51SB1L	D51SB1M	D51SB1S	D51SB2L	D51SB2M	D51SB2S	D51SB3L	D51SB3M	D51SB3S	D51SB4L	D51SB4M	D51SB5L	D51SB5M	D51SB5S	D51SB6L	D51SB6M	D51SB6S	D51SE1L	D51SE1M	D51SE1S	D51SE2L	D51SE2M	D51SE2S	D51SE3L	D51SE3M	D51SE3S	D51SE4L	D51SE4M	D51SE4S	D51SE5L
OTU603	9	4	2	0	0	0	0	0	0	0	1	0	0	0	0	0	0	0	0	0	0	0	0	0	0	1	1	1	0	0	0	0	0	0	0	0	1	1	1	0	0	0	0	0	2	3	1	1	0
OTU2027	0	0	0	0	2	0	0	0	0	0	0	2	1	0	0	0	1	2	2	0	0	0	0	0	0	1	2	1	0	0	0	0	0	0	0	0	2	0	2	0	0	0	0	0	0	1	0	1	0
OTU6304	1	0	0	0	1	0	0	0	1	0	0	0	0	0	0	0	1	0	2	0	0	0	0	0	0	1	1	1	0	0	0	0	0	0	0	0	0	1	2	0	0	0	0	1	0	1	0	2	0
OTU3254	0	0	0	1	0	1	0	0	0	0	0	0	0	0	0	0	1	0	1	0	0	0	0	0	0	3	2	2	0	0	0	0	0	0	0	0	1	1	1	0	0	0	0	0	0	0	0	0	1
OTU2012	1	0	0	0	0	0	1	0	0	0	0	0	0	0	0	0	0	0	0	0	0	0	0	0	0	3	3	8	0	0	0	0	0	0	0	0	1	0	1	0	0	0	0	1	0	1	1	0	0
OTU5600	1	0	0	0	0	0	0	0	0	0	0	0	0	0	0	0	0	0	0	0	0	0	0	0	0	2	2	1	0	0	0	0	0	0	0	0	0	0	0	0	0	0	0	1	0	1	0	0	0
OTU3827	0	0	0	0	0	1	2	0	0	1	0	1	0	3	4	0	0	0	0	0	0	0	0	0	0	2	2	2	0	0	0	0	0	0	0	0	1	0	0	0	0	0	0	0	1	0	0	0	0
OTU3113	0	0	1	0	0	0	0	0	0	0	0	0	0	0	0	0	0	0	1	0	0	0	0	0	0	2	5	2	0	0	0	0	0	0	0	0	0	2	2	0	0	0	1	0	0	0	1	0	1
OTU2439	0	0	0	1	0	0	0	0	0	0	0	0	0	0	0	0	1	1	0	0	0	0	0	0	0	28	20	6	0	0	0	0	0	0	0	0	0	0	0	0	0	0	0	0	0	0	1	1	0
[truncated: 10 more columns]

## Sheet: module76
OTU ID	D51SA1L	D51SA1M	D51SA1S	D51SA2L	D51SA2M	D51SA2S	D51SA3L1	D51SA3L2	D51SA3M	D51SA3S	D51SA4L	D51SA4M	D51SA4S	D51SA5L	D51SA5M	D51SA5S	D51SA6L	D51SA6M	D51SA6S	D51SB1L	D51SB1M	D51SB1S	D51SB2L	D51SB2M	D51SB2S	D51SB3L	D51SB3M	D51SB3S	D51SB4L	D51SB4M	D51SB5L	D51SB5M	D51SB5S	D51SB6L	D51SB6M	D51SB6S	D51SE1L	D51SE1M	D51SE1S	D51SE2L	D51SE2M	D51SE2S	D51SE3L	D51SE3M	D51SE3S	D51SE4L	D51SE4M	D51SE4S	D51SE5L
OTU262	0	0	0	0	0	0	2	6	1	2	0	0	0	0	0	0	0	0	0	0	0	0	0	0	0	0	0	0	0	0	0	1	1	1	1	2	0	0	0	1	4	3	0	0	0	0	0	0	0
OTU405	3	0	0	1	0	0	2	5	1	1	1	1	2	0	0	0	9	4	5	0	0	0	0	0	0	0	0	0	0	1	4	8	5	2	25	11	0	0	0	0	0	1	1	0	1	1	4	0	1
OTU380	2	0	0	0	0	0	1	7	1	4	2	0	0	0	0	0	1	6	10	0	0	0	0	0	0	0	0	0	0	0	6	7	1	1	14	9	0	0	0	0	0	0	1	1	0	0	3	2	1
OTU3686	4	0	0	0	0	0	3	5	1	3	1	2	0	0	0	0	3	5	4	0	0	0	0	0	0	0	0	0	0	0	4	4	4	4	17	6	0	0	0	0	0	0	1	0	0	0	2	0	1
OTU3728	0	0	0	0	0	0	0	5	1	3	1	0	0	0	0	0	1	8	4	0	0	0	0	0	0	0	0	0	0	0	2	6	6	9	13	15	0	0	0	0	0	0	0	0	0	0	0	0	2
OTU1844	2	0	0	0	0	0	2	3	3	2	0	3	0	0	0	0	0	0	6	0	0	0	0	0	0	0	0	0	0	0	0	1	1	2	10	1	0	0	0	0	0	0	0	0	0	0	1	0	0
OTU3750	0	0	0	0	0	0	1	0	0	0	0	1	0	2	2	0	0	0	0	0	0	0	0	0	0	0	0	0	0	0	0	2	2	3	4	3	0	0	0	0	1	0	1	0	3	0	0	0	0
[truncated: 10 more columns]

## Sheet: module4
OTU ID	D51SA1L	D51SA1M	D51SA1S	D51SA2L	D51SA2M	D51SA2S	D51SA3L1	D51SA3L2	D51SA3M	D51SA3S	D51SA4L	D51SA4M	D51SA4S	D51SA5L	D51SA5M	D51SA5S	D51SA6L	D51SA6M	D51SA6S	D51SB1L	D51SB1M	D51SB1S	D51SB2L	D51SB2M	D51SB2S	D51SB3L	D51SB3M	D51SB3S	D51SB4L	D51SB4M	D51SB5L	D51SB5M	D51SB5S	D51SB6L	D51SB6M	D51SB6S	D51SE1L	D51SE1M	D51SE1S	D51SE2L	D51SE2M	D51SE2S	D51SE3L	D51SE3M	D51SE3S	D51SE4L	D51SE4M	D51SE4S	D51SE5L
OTU1141	0	0	0	0	0	0	1	0	0	0	0	0	0	0	0	0	0	0	0	2	0	1	0	1	0	0	0	0	1	8	0	0	0	1	2	7	0	0	0	18	7	1	0	0	0	0	0	0	0
OTU3717	0	0	0	0	0	0	0	0	0	0	0	0	0	0	1	1	0	0	0	0	0	0	0	0	0	0	0	0	0	0	0	0	0	0	0	1	1	0	0	14	5	3	0	0	0	0	0	0	0
OTU1470	0	0	0	0	0	0	0	0	0	0	0	0	0	0	0	0	0	0	1	0	0	0	0	0	0	0	0	0	4	0	0	1	0	0	0	0	0	0	0	1	5	1	0	0	0	0	0	0	0
OTU894	0	0	0	1	0	2	0	0	2	0	0	0	0	1	0	0	0	1	1	0	0	2	0	0	0	0	0	0	0	0	0	0	0	0	0	1	0	0	0	1	9	22	0	0	0	0	0	0	0
OTU1479	0	0	0	0	0	0	0	0	0	0	4	1	2	1	0	0	0	0	0	0	0	2	0	0	0	0	0	0	6	0	0	1	0	0	0	0	0	0	0	1	3	2	0	0	0	0	0	0	0
OTU262	0	0	0	0	0	0	2	6	1	2	0	0	0	0	0	0	0	0	0	0	0	0	0	0	0	0	0	0	0	0	0	1	1	1	1	2	0	0	0	1	4	3	0	0	0	0	0	0	0
OTU385	0	0	0	0	0	0	0	3	0	0	0	0	0	1	0	0	0	0	0	0	0	0	0	0	0	0	0	0	0	0	0	0	0	0	0	1	0	0	0	1	2	1	0	0	0	0	0	0	0
OTU484	0	1	0	0	0	0	51	7	4	42	0	0	0	12	4	4	5	2	0	0	0	0	2	13	16	1	3	2	1	1	29	11	4	0	1	2	0	0	0	18	34	22	1	4	0	0	0	2	0
OTU31	0	0	0	0	1	0	87	47	11	42	0	0	1	2	1	0	0	0	0	0	1	0	5	22	29	0	1	0	12	41	9	5	1	25	10	58	0	0	0	21	21	29	0	0	0	0	0	1	0
OTU1202	0	0	0	10	15	4	1	0	0	1	1	2	7	1	2	6	0	0	0	4	0	0	0	0	1	1	0	0	8	28	0	0	0	0	2	5	0	1	0	2	3	5	0	0	0	0	0	0	0
OTU11	0	0	0	0	0	0	0	0	0	0	0	0	0	1	1	1	4	2	0	0	0	0	0	1	3	2	2	1	0	0	5	0	0	9	0	11	0	0	0	7	13	9	0	0	0	0	0	0	0
OTU2849	0	0	0	0	0	0	1	0	0	2	2	2	2	1	0	0	1	1	0	0	0	0	0	0	0	0	0	0	0	3	0	0	0	4	3	0	0	0	0	5	47	41	0	0	0	0	0	0	0
OTU2160	0	0	0	1	1	0	3	0	0	1	0	0	0	1	4	1	0	1	1	0	0	0	0	0	0	0	0	0	2	4	0	0	0	5	1	4	0	0	0	2	2	8	0	0	0	0	0	0	0
OTU2850	0	0	0	0	0	1	0	0	0	3	0	0	1	1	3	1	0	3	0	0	0	0	0	0	1	0	0	0	0	6	0	0	0	18	14	38	0	1	0	4	4	18	0	0	0	0	1	0	0
OTU1496	0	0	0	4	0	1	0	1	0	1	0	0	0	126	0	5	1	9	17	1	7	2	0	2	2	3	6	22	0	5	0	5	24	1	8	8	3	0	5	19	26	29	0	0	0	0	0	0	0
OTU1084	8	2	0	0	1	0	3	1	1	5	3	1	5	7	12	6	0	0	0	4	8	6	0	0	0	0	0	0	3	0	1	5	5	8	3	1	0	0	0	7	8	9	1	0	0	0	0	0	0
OTU1618	1	1	1	0	0	0	9	6	4	3	1	0	0	0	0	0	0	0	0	2	1	1	0	0	0	0	0	0	0	2	0	0	1	0	0	0	0	1	0	5	2	2	0	0	0	0	0	0	0
OTU1617	0	0	0	0	0	0	4	0	0	1	1	0	0	1	0	0	0	0	0	0	0	0	0	0	0	0	0	1	0	0	0	0	0	0	0	0	0	0	0	2	1	1	0	0	0	0	0	0	0
OTU309	0	0	0	0	0	0	0	1	0	0	4	2	2	0	0	0	1	0	0	0	0	2	0	0	0	0	0	0	55	1	0	0	0	0	0	0	0	0	0	15	18	24	0	0	0	0	0	0	0
OTU418	0	0	0	0	0	0	0	1	6	1	0	1	2	0	0	0	0	0	0	2	0	3	0	0	0	0	0	0	0	0	0	0	0	0	0	0	0	0	0	17	71	100	0	0	0	0	0	0	0
OTU2851	0	0	0	0	0	0	0	0	0	0	0	0	1	0	7	0	0	0	0	0	0	0	0	0	0	0	0	0	3	0	0	1	1	0	1	0	0	0	0	7	21	20	0	0	0	0	0	0	0
OTU75	0	0	0	0	0	0	0	0	0	0	0	0	0	0	0	0	0	0	0	1	0	1	0	0	0	0	0	0	0	0	0	1	0	0	4	0	0	0	0	3	3	19	1	0	0	0	0	0	0
OTU295	0	0	0	0	0	0	0	0	0	0	0	0	0	0	0	0	0	0	0	0	1	1	0	0	0	0	0	0	1	0	0	2	0	0	0	0	0	0	0	5	1	27	0	0	0	0	0	0	0
OTU2590	0	0	0	0	0	0	0	0	0	0	0	1	0	0	1	2	1	0	0	0	0	0	0	0	0	0	0	0	1	1	0	0	0	0	0	0	0	0	0	1	1	2	0	0	0	0	0	0	0
OTU1433	0	1	1	0	0	1	3	5	3	7	4	5	3	0	2	1	0	0	0	2	1	9	0	0	0	0	0	0	4	5	0	1	1	0	2	1	1	0	0	3	2	2	0	0	0	0	0	0	0
OTU2940	0	0	0	0	0	0	1	0	0	1	0	0	0	0	0	0	1	0	0	0	0	0	0	1	0	0	0	0	0	0	0	0	0	0	0	0	0	0	0	1	4	2	0	0	0	0	0	0	0
OTU2320	0	0	1	1	0	0	2	4	2	10	0	0	0	0	3	0	0	0	0	8	3	10	1	1	2	0	0	0	6	15	2	0	0	0	0	0	1	2	1	1	4	5	0	0	0	0	0	0	0
OTU665	1	0	0	0	0	0	1	0	0	0	0	0	1	1	1	1	0	0	0	0	1	0	0	0	0	0	0	0	0	2	1	1	1	1	0	0	0	0	0	2	1	2	0	1	0	0	0	0	0
OTU1120	0	1	0	1	0	0	0	0	0	0	3	1	4	0	0	0	0	0	0	1	0	0	0	0	0	1	0	0	1	0	1	0	0	0	0	0	0	1	0	1	1	1	1	0	0	0	0	0	0
OTU1112	0	0	0	0	1	0	2	3	3	14	1	0	0	2	0	1	1	1	0	3	2	3	0	0	0	0	0	0	0	3	0	0	0	1	0	3	0	0	0	2	4	1	0	0	0	0	0	0	0
OTU446	1	0	0	1	1	2	0	0	0	0	1	1	1	124	0	0	1	0	0	0	0	0	1	0	1	0	0	1	89	48	0	0	0	0	0	0	0	0	0	2	3	5	0	0	0	0	0	0	0
OTU489	0	0	0	0	0	0	0	0	0	0	0	0	1	31	0	0	0	0	0	0	0	1	0	0	0	0	0	0	3	8	1	0	0	0	0	0	0	0	0	1	1	1	0	0	0	0	0	0	0
OTU322	0	0	1	0	0	0	1	1	0	0	0	0	0	0	0	0	0	0	1	0	0	0	0	0	0	0	0	0	0	3	0	0	0	0	0	1	0	0	0	1	8	2	0	0	0	0	0	0	0
OTU700	45	20	73	0	0	0	1	0	2	1	0	1	0	5	7	15	0	0	0	1	0	0	0	0	0	0	0	0	0	0	0	0	0	0	0	0	0	0	0	66	150	138	0	0	0	0	0	0	0
OTU522	1	0	3	0	0	0	0	0	0	0	0	0	0	0	0	2	0	0	0	0	0	0	0	0	0	0	0	0	0	0	0	0	0	0	0	0	0	0	0	1	4	3	0	0	0	0	0	0	0
OTU3499	0	0	0	0	0	0	3	5	5	11	0	0	0	0	0	0	0	0	0	0	0	0	0	0	0	0	0	0	0	0	0	0	0	7	8	5	0	0	0	5	16	10	0	0	0	0	0	1	0
OTU1705	0	0	0	0	0	1	3	6	1	0	0	2	0	7	8	10	0	1	1	0	0	4	0	0	0	0	0	0	0	0	0	0	1	0	1	0	0	0	0	17	68	69	0	0	0	0	0	0	0
OTU965	0	0	0	0	0	0	2	0	0	1	0	1	1	0	1	0	0	0	0	1	3	1	0	0	0	0	0	0	1	1	0	0	2	1	0	0	0	0	0	9	14	6	0	0	0	0	0	0	0
OTU3040	0	0	0	0	0	0	4	2	3	4	0	23	6	0	1	2	0	0	0	0	0	0	0	0	0	0	0	0	1	0	0	0	0	0	0	0	0	0	0	1	30	12	0	0	0	0	0	0	0
OTU1064	0	0	0	0	0	0	3	0	0	7	0	1	0	0	0	0	0	0	0	0	3	2	0	0	0	0	0	1	0	0	0	1	0	0	0	3	0	0	0	1	2	3	0	0	0	0	0	0	0
OTU821	0	0	0	0	0	1	0	0	0	0	0	0	0	0	0	0	19	3	0	0	0	0	0	0	0	0	0	0	0	0	0	0	0	39	0	3	0	0	0	1	2	3	0	0	0	0	0	0	0
OTU3904	0	0	0	0	0	0	2	4	4	2	0	0	0	6	3	2	0	0	0	0	0	0	0	0	0	0	0	0	0	0	0	0	0	0	0	0	0	0	0	13	76	64	0	0	0	0	0	0	0
OTU93	1	1	11	1	1	5	0	10	8	1	0	1	4	8	1	1	0	0	4	0	8	0	0	0	0	0	0	0	9	18	4	36	51	36	11	14	0	0	1	2	64	9	0	0	0	1	0	0	0
OTU986	0	0	2	0	0	1	0	5	0	0	2	1	2	0	0	0	0	0	0	0	2	0	0	0	0	0	0	0	1	1	0	1	1	0	1	4	0	0	0	1	2	1	0	0	0	0	0	0	0
OTU711	0	0	0	0	0	0	0	6	6	0	0	0	0	0	1	0	0	0	0	0	0	0	0	0	0	0	0	0	0	1	1	1	0	0	1	2	0	0	0	3	10	2	0	0	0	0	0	0	0
OTU887	0	0	0	0	0	0	0	3	1	1	0	0	0	2	1	0	0	0	0	0	0	0	0	0	0	0	0	0	0	0	0	0	0	0	0	0	0	0	0	7	20	12	0	0	0	0	0	0	0
OTU1890	0	0	0	0	0	0	1	2	0	1	5	10	8	0	0	0	0	0	0	3	5	4	0	1	0	1	0	0	0	0	7	1	0	0	2	2	0	1	0	11	19	15	0	1	0	0	0	0	0
OTU3776	0	0	0	0	0	0	0	0	0	1	0	0	0	0	0	0	0	0	0	0	0	2	0	0	0	0	0	0	0	0	0	1	0	0	0	1	0	0	0	2	2	5	0	0	0	0	0	0	0
[truncated: 10 more columns]

## Sheet: module2 (Tre)
OTU ID	D51SA1L	D51SA1M	D51SA1S	D51SA2L	D51SA2M	D51SA2S	D51SA3L1	D51SA3L2	D51SA3M	D51SA3S	D51SA4L	D51SA4M	D51SA4S	D51SA5L	D51SA5M	D51SA5S	D51SA6L	D51SA6M	D51SA6S	D51SB1L	D51SB1M	D51SB1S	D51SB2L	D51SB2M	D51SB2S	D51SB3L	D51SB3M	D51SB3S	D51SB4L	D51SB4M	D51SB5L	D51SB5M	D51SB5S	D51SB6L	D51SB6M	D51SB6S	D51SE1L	D51SE1M	D51SE1S	D51SE2L	D51SE2M	D51SE2S	D51SE3L	D51SE3M	D51SE3S	D51SE4L	D51SE4M	D51SE4S	D51SE5L
OTU3670	4	1	0	1	1	0	0	0	1	0	0	0	0	0	0	0	0	1	0	0	0	1	0	0	1	0	0	0	0	0	0	0	1	0	0	0	0	0	0	1	0	0	0	0	1	0	0	0	1
OTU390	0	0	0	0	0	1	0	0	2	0	2	2	0	0	0	0	0	0	0	1	0	1	0	0	0	0	0	0	0	0	0	0	0	0	1	0	0	0	0	4	0	0	0	1	5	0	0	0	0
OTU3407	1	0	0	0	1	1	0	0	1	0	1	0	0	0	0	0	1	0	2	0	0	0	1	1	3	0	1	0	0	0	0	1	0	0	1	1	0	0	0	1	0	0	0	0	1	0	0	0	0
OTU5631	0	1	0	0	0	0	1	1	1	0	1	0	0	0	1	2	0	0	0	0	0	0	1	0	0	0	1	0	3	1	0	0	0	0	0	1	1	0	0	2	0	0	0	0	0	0	0	0	1
OTU3609	1	0	0	0	0	0	0	1	0	0	0	0	0	0	0	0	0	0	0	0	0	0	0	0	0	0	0	0	0	0	0	0	0	0	1	0	1	0	0	1	0	0	0	0	0	0	0	0	1
OTU3924	0	0	1	0	0	0	0	2	0	2	0	2	0	0	1	1	0	0	1	0	1	0	0	0	0	0	0	0	0	0	0	0	0	0	0	0	1	0	0	1	0	0	0	0	1	0	0	0	0
OTU3174	0	1	0	0	1	0	1	1	0	3	0	3	0	0	0	0	0	0	0	0	0	0	0	2	0	0	0	0	0	0	0	0	0	0	0	0	0	0	0	1	0	1	0	1	0	0	0	0	2
OTU7474	0	3	1	0	1	0	0	0	0	0	0	1	0	0	1	0	0	0	0	0	0	1	0	1	0	0	0	0	0	0	0	0	0	0	0	0	1	0	0	1	0	0	0	0	0	0	0	0	0
OTU4454	0	0	1	0	0	0	0	0	0	0	0	0	0	0	0	0	0	0	0	1	0	0	0	0	0	1	0	1	0	0	0	0	0	0	0	0	2	0	0	1	0	0	0	0	0	0	0	0	0
OTU2521	0	0	0	0	0	0	0	0	0	0	0	0	0	0	0	0	0	0	0	0	1	0	0	1	1	0	0	0	0	0	0	0	0	0	0	0	1	0	0	1	0	0	0	0	0	0	0	0	0
OTU3668	0	0	1	0	0	0	1	1	1	0	0	0	0	0	1	0	0	1	1	1	0	0	0	2	0	0	1	0	0	0	0	1	1	0	1	0	0	0	0	2	0	0	0	0	1	0	0	0	1
OTU1402	1	0	0	0	0	2	1	1	0	0	1	1	0	0	1	1	0	2	0	0	0	0	1	3	1	2	0	0	0	0	0	0	0	0	0	0	0	0	0	2	0	0	0	0	0	0	0	0	1
OTU3088	0	0	0	1	2	1	0	2	0	0	0	1	1	0	0	0	2	0	3	0	0	0	0	1	3	0	0	0	0	0	0	1	1	0	2	0	0	0	0	1	0	0	0	0	2	0	0	0	1
OTU2715	0	0	0	0	0	0	1	0	3	0	0	2	0	0	3	3	0	0	0	0	0	0	0	1	1	0	0	1	0	0	0	1	1	0	2	0	0	0	0	1	0	0	0	0	1	0	0	0	1
OTU3320	0	0	0	0	2	1	3	2	4	1	0	0	0	0	2	0	0	0	0	0	0	0	2	2	2	0	0	0	0	0	0	0	0	0	2	0	0	0	0	1	0	0	0	0	2	0	0	0	1
OTU2756	0	0	1	0	0	0	1	0	2	0	0	0	0	0	3	2	0	0	2	1	0	0	0	2	2	0	0	2	0	0	0	0	0	0	1	0	0	0	0	1	0	0	0	0	0	0	0	0	1
OTU2550	0	2	0	0	1	1	1	1	0	0	0	0	0	0	0	0	0	0	1	0	0	0	0	1	0	0	1	0	0	0	0	2	0	0	0	1	0	0	0	1	0	0	0	0	1	0	0	0	0
OTU1001	1	1	0	0	0	2	0	0	0	0	1	0	0	0	1	2	0	1	0	0	0	1	0	0	0	0	0	0	0	0	0	0	0	2	0	0	0	0	0	0	0	0	0	0	1	0	0	0	3
OTU2915	0	0	0	0	1	0	2	2	5	2	0	0	0	0	5	0	0	0	1	0	0	0	1	0	0	0	1	0	0	0	0	0	0	0	0	0	1	0	0	2	0	0	0	0	0	0	0	0	1
OTU3772	0	0	0	0	0	1	0	0	1	0	0	0	0	0	0	1	0	0	0	0	0	0	0	1	1	0	0	0	0	0	0	0	0	0	0	0	0	0	0	1	0	0	0	0	1	0	0	0	1
OTU2040	0	0	0	0	0	0	0	0	0	0	0	0	0	0	0	1	0	0	0	0	1	0	0	0	0	0	0	1	0	0	0	0	0	0	0	0	0	0	0	1	0	0	0	0	0	1	0	0	1
OTU2890	0	0	0	0	1	1	2	0	1	1	0	0	0	0	2	3	0	0	0	0	0	0	0	0	0	0	0	0	0	0	0	0	0	0	0	0	0	0	0	1	0	1	0	0	0	0	0	0	1
OTU6646	2	0	0	1	1	0	0	0	2	0	0	0	0	0	0	0	0	0	1	1	0	0	0	1	0	0	0	0	1	0	0	0	0	0	0	0	1	0	0	1	0	0	0	1	1	0	0	0	0
OTU1939	0	0	0	0	1	0	0	0	0	0	0	0	0	0	0	0	0	0	0	1	0	0	0	1	1	0	0	1	0	0	0	0	0	0	0	0	0	0	0	1	0	0	0	0	0	0	1	0	1
OTU1812	1	1	0	0	0	0	0	0	0	0	0	1	0	0	1	0	0	0	0	1	0	0	1	1	1	0	1	0	0	0	0	0	0	0	0	0	1	0	0	2	0	0	0	0	1	0	0	0	0
OTU1138	1	0	0	1	0	2	0	0	0	1	2	2	3	0	2	0	0	0	0	0	3	1	0	0	1	0	0	0	1	0	0	1	1	1	2	3	1	0	0	1	0	0	0	0	1	0	0	0	0
OTU6556	0	0	0	0	1	0	0	0	0	0	0	0	0	0	0	0	0	0	0	0	0	0	1	0	1	0	0	0	0	0	0	0	0	0	0	0	1	0	0	1	0	0	0	0	0	0	0	0	2
[truncated: 10 more columns]

## Sheet: module44
OTU ID	D51SA1L	D51SA1M	D51SA1S	D51SA2L	D51SA2M	D51SA2S	D51SA3L1	D51SA3L2	D51SA3M	D51SA3S	D51SA4L	D51SA4M	D51SA4S	D51SA5L	D51SA5M	D51SA5S	D51SA6L	D51SA6M	D51SA6S	D51SB1L	D51SB1M	D51SB1S	D51SB2L	D51SB2M	D51SB2S	D51SB3L	D51SB3M	D51SB3S	D51SB4L	D51SB4M	D51SB5L	D51SB5M	D51SB5S	D51SB6L	D51SB6M	D51SB6S	D51SE1L	D51SE1M	D51SE1S	D51SE2L	D51SE2M	D51SE2S	D51SE3L	D51SE3M	D51SE3S	D51SE4L	D51SE4M	D51SE4S	D51SE5L
OTU1885	2	2	0	0	0	0	0	2	0	0	0	0	0	7	5	3	0	0	0	1	0	0	1	0	1	0	0	0	0	0	23	9	35	0	0	0	0	0	0	0	0	0	0	0	0	0	0	0	1
OTU3478	0	0	0	0	0	0	0	0	0	0	0	0	0	0	0	0	0	0	0	1	0	0	0	0	0	0	1	0	0	0	0	0	0	0	0	0	0	0	0	0	0	0	0	0	0	0	1	0	1
OTU5329	0	0	0	0	0	0	3	0	4	0	0	0	0	0	0	0	0	0	1	0	1	0	1	3	2	0	0	2	0	1	0	0	1	0	2	0	0	1	0	6	0	0	0	0	1	0	0	0	0
OTU2481	1	0	0	0	0	0	6	3	5	6	0	1	0	0	0	0	0	0	0	2	1	0	0	1	1	0	0	0	0	0	0	0	0	0	0	0	0	0	0	2	0	1	0	0	1	0	0	0	0
OTU3893	0	0	0	0	0	1	5	2	1	1	0	0	0	0	1	0	0	0	0	0	1	0	1	1	1	0	0	0	0	1	0	0	0	1	0	0	0	1	0	3	0	2	0	0	0	0	0	0	0
OTU3728	0	0	0	0	0	0	0	5	1	3	1	0	0	0	0	0	1	8	4	0	0	0	0	0	0	0	0	0	0	0	2	6	6	9	13	15	0	0	0	0	0	0	0	0	0	0	0	0	2
OTU3873	2	1	0	0	0	0	1	1	2	1	0	1	0	0	9	0	0	0	0	0	0	0	0	1	2	0	0	1	0	0	0	0	0	0	0	0	0	2	0	2	0	0	0	0	0	0	0	0	1
OTU208	0	0	0	0	0	0	0	0	0	0	0	0	0	2	1	3	0	0	0	0	0	2	0	0	0	0	0	0	0	0	0	0	1	0	0	0	0	1	0	0	0	0	0	0	0	0	0	0	1
OTU2292	0	0	0	0	0	0	1	0	0	0	0	0	0	0	0	0	0	0	4	0	0	0	0	0	0	0	1	0	0	0	0	1	0	0	3	0	0	0	0	1	0	1	0	0	0	0	0	0	1
OTU3548	0	0	0	0	0	0	0	1	0	1	0	0	0	0	0	0	1	0	0	0	1	1	0	0	0	0	0	0	0	1	1	1	0	7	4	5	0	0	0	0	0	0	0	0	0	0	0	0	2
OTU621	0	0	0	0	0	0	2	0	0	0	0	0	0	0	0	0	0	0	0	1	1	0	0	1	0	0	1	0	0	0	0	1	0	0	0	0	0	1	0	3	0	0	0	0	1	0	0	0	0
OTU1753	0	0	0	0	0	0	0	0	0	0	0	0	0	0	0	0	0	0	0	0	0	0	0	0	1	0	0	1	0	0	0	0	0	0	0	0	0	1	0	0	0	0	0	0	0	0	0	0	1
OTU667	2	0	0	0	1	0	1	0	0	0	1	0	0	0	2	2	0	0	0	1	0	0	0	0	0	0	1	0	1	4	0	0	2	1	1	0	0	0	0	2	0	2	0	0	2	0	0	0	0
OTU520	0	0	1	0	0	0	2	3	4	2	2	0	0	0	3	2	0	0	0	0	0	0	2	4	0	0	0	1	3	0	1	0	3	0	0	1	0	2	0	6	1	0	0	1	0	0	0	0	4
OTU3626	0	0	0	1	0	0	1	1	0	1	0	0	0	0	1	0	0	0	0	1	0	0	0	0	2	1	1	2	1	1	0	0	0	0	0	0	0	1	0	1	0	1	0	0	1	0	0	0	0
OTU792	0	0	0	1	0	2	0	1	1	1	0	0	0	0	0	0	0	0	0	1	0	1	0	0	0	0	0	0	0	0	1	0	0	0	0	0	0	1	0	1	0	0	0	0	0	0	0	0	2
OTU738	0	0	0	0	0	0	0	0	0	0	0	0	0	0	0	0	0	0	0	0	0	0	0	0	1	0	1	0	0	0	0	1	2	0	0	1	0	0	0	0	0	0	0	0	0	0	0	0	1
OTU2673	1	0	0	0	0	0	0	0	0	0	0	0	0	0	1	2	0	0	0	0	0	1	0	1	0	0	0	0	0	0	0	0	0	0	0	0	0	0	0	0	0	0	0	0	0	0	0	0	1
OTU3210	0	0	0	0	1	0	0	0	0	0	0	0	0	0	2	0	0	0	0	0	0	0	0	0	0	0	0	0	0	0	0	0	0	0	0	2	0	0	0	2	1	0	0	0	0	0	0	0	13
OTU1719	0	0	1	0	0	0	1	1	0	1	0	0	0	0	0	0	0	0	0	0	0	0	0	0	0	0	0	0	0	0	17	11	18	0	0	0	0	0	0	0	0	0	0	0	0	0	0	0	5
OTU1713	0	0	0	0	0	0	0	0	0	0	0	0	0	0	0	0	13	11	11	0	0	0	0	0	0	0	0	0	0	0	0	0	0	0	0	0	0	0	0	0	0	0	0	0	0	0	0	0	4
OTU2405	0	0	0	0	0	0	0	0	0	0	0	0	0	0	1	0	0	1	2	0	0	0	0	0	0	0	4	3	0	0	0	0	0	0	0	0	0	0	0	8	0	3	0	0	1	0	0	0	2
OTU3616	3	1	1	0	4	1	0	4	3	0	0	1	0	1	1	1	1	0	3	0	0	0	0	4	3	1	0	3	0	0	0	1	0	0	1	0	0	2	0	2	0	1	0	1	2	0	0	0	0
OTU2331	0	0	0	1	0	0	2	0	0	0	0	0	0	1	1	0	1	0	0	0	0	0	0	0	0	0	0	0	0	0	0	0	0	0	0	0	0	1	0	2	0	0	0	0	0	0	0	0	0
OTU4019	0	0	0	0	0	0	0	0	0	0	0	0	0	0	0	0	1	0	0	0	0	0	0	0	0	0	1	0	0	0	0	0	0	0	0	0	0	0	0	1	0	0	0	0	0	0	0	0	1
OTU1845	0	0	1	0	2	2	0	0	0	0	0	0	0	0	0	0	3	0	0	0	1	0	0	0	0	0	0	0	0	0	0	0	0	0	0	0	0	0	0	0	0	0	0	0	0	1	0	0	2
[truncated: 10 more columns]

## Sheet: module61
OTU ID	D51SA1L	D51SA1M	D51SA1S	D51SA2L	D51SA2M	D51SA2S	D51SA3L1	D51SA3L2	D51SA3M	D51SA3S	D51SA4L	D51SA4M	D51SA4S	D51SA5L	D51SA5M	D51SA5S	D51SA6L	D51SA6M	D51SA6S	D51SB1L	D51SB1M	D51SB1S	D51SB2L	D51SB2M	D51SB2S	D51SB3L	D51SB3M	D51SB3S	D51SB4L	D51SB4M	D51SB5L	D51SB5M	D51SB5S	D51SB6L	D51SB6M	D51SB6S	D51SE1L	D51SE1M	D51SE1S	D51SE2L	D51SE2M	D51SE2S	D51SE3L	D51SE3M	D51SE3S	D51SE4L	D51SE4M	D51SE4S	D51SE5L
OTU3566	0	0	0	0	0	0	3	1	2	1	0	0	0	0	0	1	0	0	0	0	0	0	1	0	0	2	0	0	0	0	0	0	0	0	0	0	0	0	0	1	0	0	0	1	1	1	0	0	0
OTU525	0	0	0	0	0	0	2	1	3	1	0	0	0	0	0	0	0	0	0	0	0	0	0	0	0	0	0	0	0	0	0	0	0	0	0	0	1	0	0	2	0	2	0	0	0	0	0	0	0
OTU1460	0	0	0	0	0	0	2	6	5	1	0	0	0	0	0	0	0	0	1	0	0	0	0	0	0	0	0	0	0	0	0	0	0	0	0	0	0	0	0	2	0	1	0	0	0	0	0	0	0
OTU3552	0	1	0	1	0	0	1	1	1	0	0	0	0	0	0	0	0	0	0	0	0	0	0	2	0	0	0	0	0	0	0	0	0	0	0	0	0	0	0	1	0	0	0	0	0	0	0	0	0
OTU3460	0	0	0	0	0	0	1	3	1	0	0	0	0	0	0	0	0	0	0	0	0	0	1	0	0	0	0	0	0	0	0	0	0	0	1	0	0	0	0	1	0	0	0	0	0	0	0	0	0
OTU3946	0	1	0	0	0	0	2	1	0	0	0	0	0	0	1	0	0	0	1	0	0	0	0	1	0	0	0	0	0	0	0	0	0	0	0	0	0	0	0	1	0	0	0	0	0	0	0	0	0
OTU2364	0	0	0	0	0	0	2	1	2	1	0	1	0	0	2	0	0	0	0	1	0	0	2	0	0	1	1	0	0	0	0	0	0	0	0	0	0	0	0	1	0	0	0	0	0	0	0	1	0
OTU6146	0	0	0	0	0	0	2	6	2	2	0	0	0	0	0	0	0	0	0	0	0	0	0	1	0	0	0	0	0	0	0	0	0	0	0	0	0	0	0	1	0	0	0	0	0	0	0	1	0
OTU3793	0	0	0	0	0	0	6	1	2	1	0	0	0	0	0	0	0	0	0	0	0	0	0	0	0	0	0	0	1	0	0	0	0	0	0	0	0	0	0	1	0	0	0	0	0	0	0	0	0
OTU2224	4	0	1	0	1	1	15	5	7	4	0	10	0	0	4	0	1	0	0	3	2	1	2	2	7	1	1	1	0	0	0	0	0	0	3	0	2	0	3	1	0	0	4	0	0	0	0	0	0
OTU3816	0	0	0	1	0	0	1	2	0	0	0	0	0	0	0	0	0	0	0	1	0	0	1	3	8	0	0	0	0	0	0	0	0	0	0	0	1	1	0	2	0	0	1	0	0	0	0	0	0
OTU2362	0	1	0	0	0	0	1	1	1	0	0	0	0	0	0	0	0	0	0	1	0	0	0	0	0	0	0	0	0	0	0	0	0	0	0	0	0	0	0	1	0	0	0	0	0	0	0	0	0
OTU2052	0	0	0	0	1	0	0	1	3	0	0	0	0	0	0	0	0	0	0	0	0	0	0	0	0	1	0	0	0	0	0	0	0	0	0	0	0	0	0	1	0	0	0	1	0	0	0	2	0
OTU2446	1	0	0	0	0	0	4	1	1	1	0	0	0	0	0	1	0	5	0	0	0	0	3	2	2	1	1	0	0	0	0	0	0	0	1	0	0	0	0	1	0	0	1	2	1	2	1	2	3
OTU1447	0	0	0	0	0	0	1	2	1	1	0	1	0	0	0	1	1	0	1	0	0	0	0	1	0	2	1	0	0	0	0	0	0	0	2	0	0	0	0	1	0	0	0	1	1	0	0	0	0
OTU3320	0	0	0	0	2	1	3	2	4	1	0	0	0	0	2	0	0	0	0	0	0	0	2	2	2	0	0	0	0	0	0	0	0	0	2	0	0	0	0	1	0	0	0	0	2	0	0	0	1
OTU2915	0	0	0	0	1	0	2	2	5	2	0	0	0	0	5	0	0	0	1	0	0	0	1	0	0	0	1	0	0	0	0	0	0	0	0	0	1	0	0	2	0	0	0	0	0	0	0	0	1
OTU3696	0	0	0	0	1	0	2	2	2	0	0	0	0	0	2	0	0	0	0	2	0	0	0	0	0	0	1	0	0	0	0	0	0	0	0	0	1	0	1	1	0	0	1	0	0	0	1	0	0
OTU1331	0	0	0	0	0	0	3	2	1	1	0	0	0	0	2	0	0	1	1	0	0	0	0	0	0	0	0	0	0	0	0	0	0	0	1	0	1	0	0	0	0	0	0	0	0	0	0	0	5
OTU3345	0	0	0	0	0	0	2	3	1	0	0	0	0	0	2	0	0	0	0	4	0	0	0	1	0	0	1	0	0	0	0	0	0	0	0	0	0	1	0	0	0	0	0	0	0	0	0	0	0
OTU3255	0	1	0	0	0	0	1	1	1	0	0	0	0	0	0	0	0	0	0	0	0	0	0	0	0	0	1	0	0	0	0	0	0	0	1	0	0	0	0	2	0	0	0	0	0	0	0	0	0
OTU2536	0	0	0	0	0	0	1	1	1	0	0	0	0	0	1	0	0	0	0	0	0	0	1	0	0	0	0	0	0	0	0	0	0	0	0	0	0	0	0	1	0	0	0	0	0	0	0	0	0
OTU2706	0	0	0	0	0	0	1	1	2	0	0	0	0	0	0	0	0	0	0	0	0	0	0	1	2	0	0	0	0	0	0	0	0	0	0	0	0	0	0	1	0	0	0	1	0	0	0	0	1
OTU2817	0	0	0	0	0	0	1	1	1	0	0	0	0	0	0	0	0	0	0	1	1	0	0	1	1	0	0	1	0	0	0	0	0	0	0	0	0	0	0	2	0	0	1	0	2	0	0	0	0
OTU3368	0	0	0	0	0	0	4	2	1	4	0	0	0	0	0	0	0	1	0	0	0	0	0	0	0	0	1	0	0	0	0	0	0	0	0	0	0	0	0	6	0	0	1	0	0	0	0	1	0
OTU3873	2	1	0	0	0	0	1	1	2	1	0	1	0	0	9	0	0	0	0	0	0	0	0	1	2	0	0	1	0	0	0	0	0	0	0	0	0	2	0	2	0	0	0	0	0	0	0	0	1
[truncated: 10 more columns]

[truncated: 5 more sheets: module35, module34, module2 (SH）, module74, module13]
