# Supplementary material for: Enterococcus faecium are associated with the modification of gut microbiota and shrimp post-larvae survival
Source: Anim Microbiome. 2021 Dec 24;3:88. doi: 10.1186/s42523-021-00152-x (PMC8710032; doi:10.1186/s42523-021-00152-x)
Supplement: Supplementary file 4 — Additional file 4: Relevant OTUs. [file 42523_2021_152_MOESM4_ESM.xlsx]

## Sheet: Sheet1
Survival	SH	SH	SH	SH	SH	SH	SL	SL	SL	SL	SL	SL	SL	SL	SL	SL	SH	SH	SH	SL	SL	SL	SH	SH	SH	SH	SH	SH	SL	SL	SL	SL	SL	SL	SL	SL	SH	SH	SH	SL	SL	SL	SH	SH	SH	SH	SH	SH	SH
Treatment	CK1	CK1	CK1	CK1	CK1	CK1	CK1	CK1	CK1	CK1	CK1	CK1	CK1	CK1	CK1	CK1	CK1	CK1	CK1	CK2	CK2	CK2	CK2	CK2	CK2	CK2	CK2	CK2	CK2	CK2	CK2	CK2	CK2	CK2	CK2	CK2	Tre	Tre	Tre	Tre	Tre	Tre	Tre	Tre	Tre	Tre	Tre	Tre	Tre
OTU ID	D51SA1L	D51SA1M	D51SA1S	D51SA2L	D51SA2M	D51SA2S	D51SA3L1	D51SA3L2	D51SA3M	D51SA3S	D51SA4L	D51SA4M	D51SA4S	D51SA5L	D51SA5M	D51SA5S	D51SA6L	D51SA6M	D51SA6S	D51SB1L	D51SB1M	D51SB1S	D51SB2L	D51SB2M	D51SB2S	D51SB3L	D51SB3M	D51SB3S	D51SB4L	D51SB4M	D51SB5L	D51SB5M	D51SB5S	D51SB6L	D51SB6M	D51SB6S	D51SE1L	D51SE1M	D51SE1S	D51SE2L	D51SE2M	D51SE2S	D51SE3L	D51SE3M	D51SE3S	D51SE4L	D51SE4M	D51SE4S	D51SE5L
OTU138	2	1	2	3	1	0	25	39	26	29	22	11	18	40	41	57	0	1	4	3	2	6	2	5	4	1	1	0	18	15	12	8	11	10	6	6	1	1	0	8	2	4	3	2	7	2	3	1	0
OTU292	15	15	21	7	1	4	55	45	73	56	43	27	32	79	73	69	9	10	12	55	43	37	21	19	16	3	5	5	62	90	18	8	15	67	53	46	4	2	3	22	27	21	9	23	22	7	6	3	18
OTU1171	8	5	5	8	16	11	2	1	2	2	1	2	5	1	1	1	4	7	3	1	0	2	8	2	3	4	10	7	2	0	2	1	2	1	2	1	9	7	6	0	1	1	7	6	16	15	9	16	10
OTU1203	1159	705	609	304	372	406	7	8	94	1	21	13	14	6	6	8	790	816	886	33	26	25	344	263	270	586	609	682	3	5	101	100	174	13	26	21	779	598	652	40	31	42	1092	1307	1732	796	809	960	1607
OTU1393	0	0	0	1	2	1	41	30	48	43	27	131	191	28	55	60	0	1	4	0	3	4	0	0	0	0	0	0	14	5	0	1	11	7	6	4	0	0	1	2	5	5	0	0	3	0	0	2	1
OTU1411	330	1484	670	363	464	407	6	1	8	11	1	7	13	77	73	64	3243	2412	608	48	22	33	125	557	763	338	399	188	14	11	228	120	48	125	77	298	610	1536	1627	62	36	60	1940	941	138	995	1440	999	300
OTU1449	1	2	0	1	2	1	25	22	20	18	4	5	3	10	7	9	0	0	2	4	3	6	6	1	3	0	1	0	12	9	4	8	8	10	13	4	2	1	0	7	7	13	1	2	2	3	1	1	0
OTU3096	0	0	0	1	0	5	240	192	245	273	109	485	374	176	294	331	3	0	11	6	6	21	0	0	0	0	0	1	33	8	2	7	40	20	17	18	0	0	0	3	31	27	3	2	6	0	0	2	0
OTU3289	7	7	7	13	3	5	28	28	9	52	15	37	39	131	181	156	2	2	1	76	128	153	6	14	3	2	0	0	46	24	70	44	35	44	10	36	0	2	2	6	33	65	1	5	0	0	1	2	0
OTU3709	7	49	11	5	17	6	0	0	0	0	0	1	0	0	0	0	28	11	4	2	0	1	6	13	14	2	10	2	0	0	1	1	0	0	2	0	15	24	38	3	0	1	28	7	3	15	9	12	5
[truncated: 11 more columns]
